# Supplementary material for: Management of diversity and inbreeding when importing new stock into an inbred population
Source: J Hered. 2023 Apr 29;114(5):492–503. doi: 10.1093/jhered/esad027 (PMC10445517; doi:10.1093/jhered/esad027)
Supplement: esad027_suppl_Supplementary_Data_S1 [file esad027_suppl_supplementary_data_s1.xlsx]

## Sheet: Pedigree
Pedigree used to generate Numerator Relationship Matrix. Last two columns only to allow MateSel to run
ID	Sire	Dam	Sex	Maxuse	Index
1	0	0	1	1	11
2	0	0	2	1	11
3	0	0	2	1	12
4	0	0	2	1	12
5	0	0	2	1	13
6	0	0	2	1	13
7	0	0	1	1	14
8	0	0	1	1	14
9	0	0	1	1	15
10	0	0	1	1	15
11	1	3	1	1	16
12	1	4	2	1	16
13	1	5	1	1	17
14	1	6	2	1	17
15	2	7	1	1	18
16	2	8	2	1	18
17	2	9	1	1	19
18	2	10	2	1	19

## Sheet: NRM generated
NRM using ReadGRM=96 at https://matesel.com/content/documentation/MateSelInstructions.pdf?v=20221010
Full	1	7	8	9	10	11	13	15	17	2	3	4	5	6	12	14	16	18
1	1	0	0	0	0	0.5	0.5	0	0	0	0	0	0	0	0.5	0.5	0	0
7	0	1	0	0	0	0	0	0.5	0	0	0	0	0	0	0	0	0	0
8	0	0	1	0	0	0	0	0	0	0	0	0	0	0	0	0	0.5	0
9	0	0	0	1	0	0	0	0	0.5	0	0	0	0	0	0	0	0	0
10	0	0	0	0	1	0	0	0	0	0	0	0	0	0	0	0	0	0.5
11	0.5	0	0	0	0	1	0.25	0	0	0	0.5	0	0	0	0.25	0.25	0	0
13	0.5	0	0	0	0	0.25	1	0	0	0	0	0	0.5	0	0.25	0.25	0	0
15	0	0.5	0	0	0	0	0	1	0.25	0.5	0	0	0	0	0	0	0.25	0.25
17	0	0	0	0.5	0	0	0	0.25	1	0.5	0	0	0	0	0	0	0.25	0.25
2	0	0	0	0	0	0	0	0.5	0.5	1	0	0	0	0	0	0	0.5	0.5
3	0	0	0	0	0	0.5	0	0	0	0	1	0	0	0	0	0	0	0
4	0	0	0	0	0	0	0	0	0	0	0	1	0	0	0.5	0	0	0
5	0	0	0	0	0	0	0.5	0	0	0	0	0	1	0	0	0	0	0
6	0	0	0	0	0	0	0	0	0	0	0	0	0	1	0	0.5	0	0
12	0.5	0	0	0	0	0.25	0.25	0	0	0	0	0.5	0	0	1	0.25	0	0
14	0.5	0	0	0	0	0.25	0.25	0	0	0	0	0	0	0.5	0.25	1	0	0
16	0	0	0.5	0	0	0	0	0.25	0.25	0.5	0	0	0	0	0	0	1	0.25
18	0	0	0	0	0.5	0	0	0.25	0.25	0.5	0	0	0	0	0	0	0.25	1
	0.166667	0.0833333	0.0833333	0.0833333	0.0833333	0.152778	0.152778	0.152778	0.152778	0.166667	0.0833333	0.0833333	0.0833333	0.0833333	0.152778	0.152778	0.152778	0.152778

## Sheet: Edit k to augment NRM and test 
Ordered Numerator Relationship Matrix. Edit cell C27 for MK=Fbar in the main population
Full	1	2	3	4	5	6	7	8	9	10	11	12	13	14	15	16	17	18
1	1	0	0	0	0	0	0	0	0	0	0.5	0.5	0.5	0.5	0	0	0	0
2	0	1	0	0	0	0	0	0	0	0	0	0	0	0	0.5	0.5	0.5	0.5
3	0	0	1.01	0.02	0.02	0.02	0.02	0.02	0.02	0.02	0.01	0.01	0.01	0.01	0.505	0.01	0.01	0.01
4	0	0	0.02	1.01	0.02	0.02	0.02	0.02	0.02	0.02	0.505	0.01	0.01	0.01	0.01	0.01	0.01	0.01
5	0	0	0.02	0.02	1.01	0.02	0.02	0.02	0.02	0.02	0.01	0.01	0.01	0.01	0.01	0.505	0.01	0.01
6	0	0	0.02	0.02	0.02	1.01	0.02	0.02	0.02	0.02	0.01	0.505	0.01	0.01	0.01	0.01	0.01	0.01
7	0	0	0.02	0.02	0.02	0.02	1.01	0.02	0.02	0.02	0.01	0.01	0.01	0.01	0.01	0.01	0.505	0.01
8	0	0	0.02	0.02	0.02	0.02	0.02	1.01	0.02	0.02	0.01	0.01	0.505	0.01	0.01	0.01	0.01	0.01
9	0	0	0.02	0.02	0.02	0.02	0.02	0.02	1.01	0.02	0.01	0.01	0.01	0.01	0.01	0.01	0.01	0.505
10	0	0	0.02	0.02	0.02	0.02	0.02	0.02	0.02	1.01	0.01	0.01	0.01	0.505	0.01	0.01	0.01	0.01
11	0.5	0	0.01	0.505	0.01	0.01	0.01	0.01	0.01	0.01	1	0.255	0.255	0.255	0.005	0.005	0.005	0.005
12	0.5	0	0.01	0.01	0.01	0.505	0.01	0.01	0.01	0.01	0.255	1	0.255	0.255	0.005	0.005	0.005	0.005
13	0.5	0	0.01	0.01	0.01	0.01	0.01	0.505	0.01	0.01	0.255	0.255	1	0.255	0.005	0.005	0.005	0.005
14	0.5	0	0.01	0.01	0.01	0.01	0.01	0.01	0.01	0.505	0.255	0.255	0.255	1	0.005	0.005	0.005	0.005
15	0	0.5	0.505	0.01	0.01	0.01	0.01	0.01	0.01	0.01	0.005	0.005	0.005	0.005	1	0.255	0.255	0.255
16	0	0.5	0.01	0.01	0.505	0.01	0.01	0.01	0.01	0.01	0.005	0.005	0.005	0.005	0.255	1	0.255	0.255
17	0	0.5	0.01	0.01	0.01	0.01	0.505	0.01	0.01	0.01	0.005	0.005	0.005	0.005	0.255	0.255	1	0.255
18	0	0.5	0.01	0.01	0.01	0.01	0.01	0.01	0.505	0.01	0.005	0.005	0.005	0.005	0.255	0.255	0.255	1
Mean NR:	0.166667	0.166667	0.0958333	0.0958333	0.0958333	0.0958333	0.0958333	0.0958333	0.0958333	0.0958333	0.158889	0.158889	0.158889	0.158889	0.158889	0.158889	0.158889	0.158889
MK:	0.0833333	0.0833333	0.0479167	0.0479167	0.0479167	0.0479167	0.0479167	0.0479167	0.0479167	0.0479167	0.0794444	0.0794444	0.0794444	0.0794444	0.0794444	0.0794444	0.0794444	0.0794444
MK difference:	0	0	-0.0708333	-0.0708333	-0.0708333	-0.0708333	-0.0708333	-0.0708333	-0.0708333	-0.0708333	-0.00777778	-0.00777778	-0.00777778	-0.00777778	-0.00777778	-0.00777778	-0.00777778	-0.00777778
Pop NR:		0.02		0.022727
Pop MK/Fbar:	k=	0.01		0.017857	This is "k(equal)" above which individuals 1 and 2 no longer have the highest MK
NR definition: Choose an allele in 1st individual. NR is propable number of identical alleles in 2nd individual = twice coancestry/kinship/progF
Examples, as used to augment the NRM above:					Augmentation
4 and 4	1+Fpop = 1 + 0.5*NRpop				0.01
4 and 6	NRpop, by definition				0.02
4 and 11	0.5+0.5*Fpop = 0.5+0.25*NRpop				0.005
4 and 12	0.5*Fpop+0.5*Fpop = 0.5*NRpop				0.01
11 and 12	0.5+0.5*Fpop = 0.5+ 0.25*NRpop				0.005
11 and 15	0+0.5*Fpop = 0.25*NRpop				0.005
1 and <anything>	0
Number of matings per immigrant:			1 and 2	3 to 10	11 to 18	Diff	k(equal)
1			0.25	0.2575	0.336667	-0.0866667
2			0.2	0.1605	0.23	-0.03
3			0.178571	0.118929	0.184286	-0.00571429
4			0.166667	0.0958333	0.158889	0.00777778	0.022727	44	0.999988
5			0.159091	0.0811364	0.142727	0.0163636
10			0.142857	0.0496429	0.108095	0.0347619	0.060345	44	2.65518
100000000			0.125	0.015	0.07	0.055	0.0833333	12	1

## Sheet: Ranked MK Selection results
Sex-specific lists:			Kinships used in calculation:
Rank	Male	MK	1	2	3	4	5	6	7	8	9	10	11	12	13	14	15	16	17	18
1	17	0.25125	0.5	0												0.0025	0.5		0.5
2	5	0.13125	0	0	0.515	0.03	0.505	0.01		1e-05	0.500005					0.005	0.0113636		0.005
3	3	0.0908333	0	0	0.505	0.01	0.01	0.01	0.511364	1e-05	1e-05					0.005	0.0113636		0.005
4	9	0.070625	0	0	0.01	0.01	0.01	0.01	0.515	0.01	0.505					0.005	0.0113636		0.005
5	7	0.08325	0	0	0.01	0.01	0.01	0.01	0.505	0.01	0.01	0.01				0.005	0.255682		0.2525
6	15	0.0766667	0	0.25	0.2525	0.005	0.005	0.005	0.005	0.005	0.005	0.005		0.0025		0.0025	0.5		0.1275
7	13	0.075	0	0.25	0.005	0.005	0.005	0.005	0.005	0.2525	0.005	0.005	0.5	0.1275	0.5	0.1275	0.0025	0.00568182	0.0025	0.0025
8	11	0.07375	0.25	0	0.005	0.2525	0.005	0.005	0.005	0.005	0.005	0.005	0.5	0.1275	0.1275	0.1275	0.0025	0.0025	0.0025	0.0025
9	1	0.0833333	0.5	0	0	0	0	0	0	0	0	0	0.25	0.25	0.25	0.25	0	0	0	0
Rank	Female	MK
1	14	0.5		0.5												0.5
2	6	0.171667	0	0		0.515		0.505		0.500005						0.005	0.0113636		0.005
3	4	0.107	0	0	0.03	0.505	0.01	0.01		1e-05	1e-05					0.005	0.0113636		0.005
4	8	0.0792857	0	0	0.01	0.01	0.01	0.01	0.0227273	0.505	1e-05					0.005	0.0113636		0.005
5	10	0.0913889	0	0	0.01	0.01	0.01	0.01	0.03	0.01	0.01	0.505				0.2525	0.0113636		0.005
6	12	0.0834091	0.25	0	0.005	0.005	0.005	0.2525	0.005	0.005	0.005	0.005		0.5		0.1275	0.00568182		0.0025
7	18	0.0805769	0.25	0	0.005	0.005	0.005	0.005	0.005	0.005	0.2525	0.005		0.0025		0.0025	0.1275	0.5	0.1275	0.5
8	16	0.0785	0	0.25	0.005	0.005	0.2525	0.005	0.005	0.005	0.005	0.005	0.00568182	0.0025	0.0025	0.0025	0.1275	0.5	0.1275	0.1275
9	2	0.0882353	0	0.5	0	0	0	0	0	0	0	0	0	0	0	0	0.25	0.25	0.25	0.25
Ranked Matings:			Components of MK for this number of matings
Rank	Male	Female	1	2	3	4	5	6	7	8	9	RankedMK	ExhaustMK	Ratio	MateSel MK @ k=0.01
1	17	14	0.25125									0.25125	0.25	1.005	0.25	1
2	5	6	0.0640625	0.065625								0.129687	0.126875	1.02217	0.1269	0.999803
3	3	4	0.0290278	0.0302778	0.0302778							0.0895833	0.0872222	1.02707	0.0872	1.00025
4	9	8	0.0166406	0.0176562	0.0176562	0.0176562						0.0696094	0.0676562	1.02887	0.0677	0.999354
5	7	10	0.0158	0.0117	0.0117	0.0117	0.01665					0.06755	0.056	1.20625	0.056	1
6	15	12	0.0127778	0.00998264	0.00998264	0.00826389	0.0117014	0.0127778				0.0654861	0.0607987	1.0771	0.0608	0.999978
7	13	18	0.0107143	0.00743622	0.00743622	0.00869898	0.00869898	0.0107143	0.0107143			0.0644133	0.0634184	1.01569	0.0634	1.00029
8	11	16	0.00921875	0.00673828	0.00673828	0.00673828	0.00673828	0.00921875	0.00921875	0.00921875		0.0638281	0.0638281	1	0.0638	1.00044
9	1	2	0.00882716	0.00532407	0.00532407	0.00532407	0.00532407	0.00882716	0.00882716	0.00882716	0.00925926	0.0658642	0.0658642	1	0.0659	0.999457
												Average 1 to 7:		1.05459
