# Supplementary material for: Management of diversity and inbreeding when importing new stock into an inbred population
Source: J Hered. 2023 Apr 29;114(5):492–503. doi: 10.1093/jhered/esad027 (PMC10445517; doi:10.1093/jhered/esad027)
Supplement: esad027_suppl_Supplementary_Data_S2 [file esad027_suppl_supplementary_data_s2.txt]

' This macro is supplied separately so that you can download FigS5Results.xlsx freely.
' Save FigS5Results.xlsx as .xlsm and add this macro to it.  Run the macro after making desired
' changes, particularly to cell 27C on sheet "Edit k to augment NRM and test". 

Sub RankedMKselection()
'
' RankedMKselection Macro
'

Dim NRM(18, 18) As Single
Dim iChosen(18), Sire(9), Dam(9) As Integer

Sum = 0
For i = 1 To 18
    iChosen(i) = 0
    For j = 1 To 18
      NRM(i, j) = Sheet3.Cells(i + 2, j + 1).Value
      Sum = Sum + NRM(i, j)
    Next
Next

Sheet4.Cells(35, 1).Value = Sum / (18 * 18 * 2)

For k = 1 To 9  ' 9 Matings
    TopMK = -1
    For i = 1 To 17 Step 2 'males
      If iChosen(i) = 0 Then
           nn = 0
           Sum = 0
           For j = 1 To 18
             If (iChosen(j) = 0) Then
                nn = nn + 1
                Sum = Sum + NRM(i, j)
             End If
           Next
           mk = Sum / (2 * nn)
           If mk > TopMK Then
                TopMK = mk
                itop = i
           End If
       End If
    Next
    Sheet4.Cells((10 - k) + 2, 2).Value = itop
    Sheet4.Cells((10 - k) + 2, 3).Value = TopMK
    For i = 1 To 18
        If iChosen(i) = 0 Then Sheet4.Cells(2 + (10 - k), i + 3).Value = NRM(i, itop) / 2
    Next
    iChosen(itop) = 1
        
    TopMK = -1
    For i = 2 To 18 Step 2 'females
      If iChosen(i) = 0 Then
           nn = 0
           Sum = 0
           For j = 1 To 18
             If (iChosen(j) = 0) Then
                nn = nn + 1
                Sum = Sum + NRM(i, j)
             End If
           Next
           mk = Sum / (2 * nn)
           If mk > TopMK Then
                TopMK = mk
                itop = i
           End If
       End If
    Next
    Sheet4.Cells((10 - k) + 12, 2).Value = itop
    Sheet4.Cells((10 - k) + 12, 3).Value = TopMK
    For i = 1 To 18
        If iChosen(i) = 0 Then Sheet4.Cells((10 - k) + 12, i + 3).Value = NRM(i, itop) / 2
    Next
    iChosen(itop) = 1
Next

For k = 1 To 9
    Sire(k) = Sheet4.Cells(k + 24, 2).Value
     Dam(k) = Sheet4.Cells(k + 24, 3).Value
Next

For k = 1 To 9  'Matings
    For kk = 1 To k
    Sum = 0
        For kkk = 1 To k
            Sum = Sum + NRM(Sire(kk), Sire(kkk)) + NRM(Sire(kk), Dam(kkk))
            Sum = Sum + NRM(Dam(kk), Sire(kkk)) + NRM(Dam(kk), Dam(kkk))
        Next
        Sheet4.Cells(k + 24, kk + 3).Value = Sum / (2 * 2 * k * 2 * k)
    Next
Next

'Exhaustive (Simple but sufficient approach, tedious coding in VBA) ...
Dim n(18) As Integer
Dim BotMK(9) As Single
For k = 1 To 9 'Matings
   BotMK(k) = 999 ' Numerator of MK calculation
Next

For m1 = 0 To 1  'Animal 1 used (1) or not (0)
   n(1) = m1
For m2 = 0 To 1
   n(2) = m2
For m3 = 0 To 1
   n(3) = m3
For m4 = 0 To 1
   n(4) = m4
For m5 = 0 To 1
   n(5) = m5
For m6 = 0 To 1
   n(6) = m6
For m7 = 0 To 1
   n(7) = m7
For m8 = 0 To 1
   n(8) = m8
For m9 = 0 To 1
   n(9) = m9
For m10 = 0 To 1
   n(10) = m10
For m11 = 0 To 1
   n(11) = m11
For m12 = 0 To 1
   n(12) = m12
For m13 = 0 To 1
   n(13) = m13
For m14 = 0 To 1
   n(14) = m14
For m15 = 0 To 1
   n(15) = m15
For m16 = 0 To 1
   n(16) = m16
For m17 = 0 To 1
   n(17) = m17
For m18 = 0 To 1
   n(18) = m18
   
    For k = 1 To 9 'Matings
        If n(1) + n(3) + n(5) + n(7) + n(9) + n(11) + n(13) + n(15) + n(17) = k And n(2) + n(4) + n(6) + n(8) + n(10) + n(12) + n(14) + n(16) + n(18) = k Then
            Sum = 0
            For i = 1 To 18
            For j = 1 To 18
                Sum = Sum + NRM(i, j) * n(i) * n(j)
            Next
            Next
            If Sum < BotMK(k) Then BotMK(k) = Sum
        End If
    Next
   
Next
Next
Next
Next
Next
Next
Next
Next
Next
Next
Next
Next
Next
Next
Next
Next
Next
Next

    For k = 1 To 9 'Matings
            Sheet4.Cells(k + 24, 14).Value = BotMK(k) / (2 * 2 * k * 2 * k)
    Next

End Sub
